# Supplementary material for: Self-assembly of X-shaped antibody to combine the activity of IgG and IgA for enhanced tumor killing
Source: Theranostics. 2022 Nov 14;12(18):7729–44. doi: 10.7150/thno.74903 (PMC9706586; doi:10.7150/thno.74903)
Supplement: Supplementary file 2 — Supplementary Video S1-S3. [file thnov12p7729s2.zip]

Archive with 3 entries (3 files):
- Viedo S1. X-body inspired rapidly trogoptosis of  Ramos by neutrophils.mp4
- Viedo S2. IgG inspired no obvious trogoptosis of  Ramos by neutrophils.mp4
- Viedo S3. Zooming in trogoptosis of  Viedo S1.avi
